# Supplementary material for: New 1,2,4-Triazole Derivatives with a N-Mannich Base Structure Based on a 4,6-Dimethylpyridine Scaffold as Anticancer Agents: Design, Synthesis, Biological Evaluation, and Molecular Modeling
Source: Int J Mol Sci. 2025 Jul 8;26(14):6572. doi: 10.3390/ijms26146572 (PMC12294558; doi:10.3390/ijms26146572)
Supplement: Supplementary file 1 [file ijms-26-06572-s001.zip]

Archive with 1 entries (1 files):
- ijms-3722393-supplementary.pdf
